# Supplementary material for: Shortening of 3′UTRs Correlates with Poor Prognosis in Breast and Lung Cancer
Source: PLoS One. 2012 Feb 8;7(2):e31129. doi: 10.1371/journal.pone.0031129 (PMC3275581; doi:10.1371/journal.pone.0031129)
Supplement: Table S1 — APA sites showing significantly different Expression Ratio Index between bad- and good-prognosis breast cancer patients (Pawitan dataset). The columns are: (1) APA site, identified as in the PolyADB track of the UCSC genome browser (human genome release hg18); (2) Entrez gene id; (3) Official gene symbol; (4) gene name; (5) difference in logarithmic ERI betwee poor- and good-prognosis patients: a positive value indicates shortening of the 3′ UTR in poor-prognosis patients; (4) P-value from Mann-Whitney U test; (5) Q-value from Benjamini-Hochberg correction; (6) -score from Cox univariate analysis. (XLS) [file pone.0031129.s003.xls]

APA site	gene id	gene symbol	gene	deltaERI	P	Q	z
p.84172.3	84172	POLR1B	polymerase (RNA) I polypeptide B, 128kDa	0.397288	1.33361802344588e-05	0.029080915575836	4.64984951921588
p.858.2	858	CAV2	caveolin 2	0.348811	1.58091413839826e-05	0.029080915575836	3.62887746295382
p.637.1	637	BID	BH3 interacting domain death agonist	0.349454	2.71015254889943e-05	0.0332355040913367	4.18494416643066
p.246243.1	246243	RNASEH1	ribonuclease H1	0.362448	4.58185163859618e-05	0.0364590844424619	4.91876578904947
p.400.5	400	ARL1	ADP-ribosylation factor-like 1	0.375786	6.64379898786151e-05	0.0364590844424619	4.11918446251387
p.10440.2	10440	TIMM17A	translocase of inner mitochondrial membrane 17 homolog A (yeast)	0.376453	8.47709906641023e-05	0.0364590844424619	3.97435066905138
p.27101.3	27101	CACYBP	calcyclin binding protein	0.252033	9.4010095566081e-05	0.0364590844424619	4.552707833536
p.27101.2	27101	CACYBP	calcyclin binding protein	0.208538	0.000102427707310676	0.0364590844424619	4.4165789385611
p.57381.1	57381	RHOJ	ras homolog gene family, member J	0.292397	0.0001096688563594	0.0364590844424619	3.5320056479823
p.5873.1	5873	RAB27A	RAB27A, member RAS oncogene family	0.279079	0.000117391051720206	0.0364590844424619	4.44188072449402
p.3131.3	3131	HLF	hepatic leukemia factor	0.297623	0.000132152624494842	0.0364590844424619	3.54793966771839
p.5888.2	5888	RAD51	RAD51 homolog (RecA homolog, E. coli) (S. cerevisiae)	0.16252	0.000132152624494842	0.0364590844424619	3.99955144277581
p.9768.4	9768	KIAA0101	KIAA0101	0.571691	0.000141355810448925	0.0364590844424619	3.80613016058317
p.8498.2	8498	RANBP3	RAN binding protein 3	0.131787	0.000143749159173282	0.0364590844424619	3.44854284830625
p.894.1	894	CCND2	cyclin D2	0.226691	0.000148650792779812	0.0364590844424619	3.89030715523124
p.5245.1	5245	PHB	prohibitin	0.372929	0.000193926389463937	0.0382811034145146	4.83837251777698
p.23338.4	23338	PHF15	PHD finger protein 15	0.337135	0.000224795680994019	0.0382811034145146	3.9271786520257
p.8914.1	8914	TIMELESS	timeless homolog (Drosophila)	0.33177	0.000243881340288297	0.0382811034145146	3.19448291876933
p.54664.1	54664	TMEM106B	transmembrane protein 106B	0.303545	0.000247876510643651	0.0382811034145146	3.95573755963258
p.220988.4	220988	HNRNPA3	heterogeneous nuclear ribonucleoprotein A3	0.361155	0.000256051697801783	0.0382811034145146	4.66031908072772
p.400.1	400	ARL1	ADP-ribosylation factor-like 1	0.351291	0.000268789815481779	0.0382811034145146	3.84581503535071
p.6678.4	6678	SPARC	secreted protein, acidic, cysteine-rich (osteonectin)	0.30832	0.000268789815481779	0.0382811034145146	4.01035491872504
p.23338.1	23338	PHF15	PHD finger protein 15	0.322131	0.000282120106552065	0.0382811034145146	4.08970999261265
p.54756.1	54756	IL17RD	interleukin 17 receptor D	0.494793	0.000282120106552065	0.0382811034145146	3.43668409988060
p.400.4	400	ARL1	ADP-ribosylation factor-like 1	0.323399	0.000286699486280461	0.0382811034145146	3.91582978334622
p.10102.1	10102	TSFM	Ts translation elongation factor, mitochondrial	0.191916	0.000291348435881057	0.0382811034145146	3.59377682834909
p.6790.1	6790	AURKA	aurora kinase A	0.456626	0.000291348435881057	0.0382811034145146	3.95185647248687
p.5888.1	5888	RAD51	RAD51 homolog (RecA homolog, E. coli) (S. cerevisiae)	0.163136	0.000315671303955448	0.0400467147328308	3.93243979665754
p.27101.1	27101	CACYBP	calcyclin binding protein	0.206881	0.000364307827895119	0.0446762832942048	4.05846943786645
p.1540.1	1540	CYLD	cylindromatosis (turban tumor syndrome)	0.269057	0.00041333769401294	0.0482733571895174	3.4380263174692
p.5873.2	5873	RAB27A	RAB27A, member RAS oncogene family	0.263906	0.000419882421871312	0.0482733571895174	3.9967202277769
p.55839.2	55839	CENPN	centromere protein N	0.208997	0.000440101901412675	0.0483724930655378	3.46246838679564
p.5160.1	5160	PDHA1	pyruvate dehydrogenase (lipoamide) alpha 1	0.182834	0.000447041251489069	0.0483724930655378	3.90091323975649
p.52.1	52	ACP1	acid phosphatase 1, soluble	0.211365	0.000468476910725132	0.0492436158445074	4.33125247719449
p.91801.1	91801	ALKBH8	alkB, alkylation repair homolog 8 (E. coli)	-0.279261	0.000184554727739778	0.0382811034145146	-3.38615621971659
