# Supplementary material for: Shortening of 3′UTRs Correlates with Poor Prognosis in Breast and Lung Cancer
Source: PLoS One. 2012 Feb 8;7(2):e31129. doi: 10.1371/journal.pone.0031129 (PMC3275581; doi:10.1371/journal.pone.0031129)
Supplement: Table S2 — APA sites showing significantly different Expression Ratio Index between bad- and good-prognosis lung cancer patients (Shedden dataset). Columns as in Supporting Table S1. (XLS) [file pone.0031129.s004.xls]

APA site	gene id	gene symbol	gene	deltaERI	P	Q	z
p.9768.4	9768	KIAA0101	KIAA0101	0.684075	2.87929906949813e-10	7.62150463696155e-07	3.66175389539186
p.6513.3	6513	SLC2A1	solute carrier family 2 (facilitated glucose transporter), member 1	0.508825	2.47327625424324e-09	2.48756870817179e-06	5.20612439985097
p.6513.2	6513	SLC2A1	solute carrier family 2 (facilitated glucose transporter), member 1	0.622358	2.81930718719885e-09	2.48756870817179e-06	4.77803687899482
p.6513.4	6513	SLC2A1	solute carrier family 2 (facilitated glucose transporter), member 1	0.368434	3.83339924425908e-09	2.53675194988845e-06	5.17927718373313
p.9768.1	9768	KIAA0101	KIAA0101	0.401801	1.06092454372704e-08	5.61653453449095e-06	3.02197388225351
p.2764.1	2764	GMFB	glia maturation factor, beta	0.288271	1.13711077995036e-06	0.000501655372421434	3.06564850802816
p.55715.3	55715	DOK4	docking protein 4	0.333054	1.38098750573702e-06	0.000522210561097985	3.81363367594342
p.400.5	400	ARL1	ADP-ribosylation factor-like 1	0.164868	4.92240736444826e-06	0.00145462157388766	3.12352217469547
p.5203.1	5203	PFDN4	prefoldin subunit 4	0.404047	5.1696107690395e-06	0.00145462157388766	2.19414143075195
p.6500.1	6500	SKP1	S-phase kinase-associated protein 1	0.184279	5.49535917600173e-06	0.00145462157388766	3.72843605735572
p.6500.2	6500	SKP1	S-phase kinase-associated protein 1	0.178941	7.50135008592174e-06	0.00146900910077083	3.79469162968138
p.115.1	115	ADCY9	adenylate cyclase 9	0.438257	7.68411315546405e-06	0.00146900910077083	4.06948926031205
p.5203.3	5203	PFDN4	prefoldin subunit 4	0.385668	7.83966049189326e-06	0.00146900910077083	2.23883127245643
p.8914.1	8914	TIMELESS	timeless homolog (Drosophila)	0.321539	8.32456989481012e-06	0.00146900910077083	2.45847213256539
p.6566.1	6566	SLC16A1	solute carrier family 16, member 1 (monocarboxylic acid transporter 1)	0.299778	1.29151033279269e-05	0.00201095755935427	2.40460733681716
p.163.2	163	AP2B1	adaptor-related protein complex 2, beta 1 subunit	0.322269	1.41854239582679e-05	0.00206126837190243	3.34580235060818
p.1977.5	1977	EIF4E	eukaryotic translation initiation factor 4E	0.162763	1.50975823058508e-05	0.00206126837190243	2.9856342366683
p.1977.4	1977	EIF4E	eukaryotic translation initiation factor 4E	0.172328	1.55743737960138e-05	0.00206126837190243	2.40224476948919
p.10096.1	10096	ACTR3	ARP3 actin-related protein 3 homolog (yeast)	0.116185	1.90416448783719e-05	0.0022910560905932	3.75439331905228
p.79838.3	79838	TMC5	transmembrane channel-like 5	0.181973	2.00169923516617e-05	0.00230335568790281	5.38635540359605
p.1977.3	1977	EIF4E	eukaryotic translation initiation factor 4E	0.17476	2.1120502638816e-05	0.00230335568790281	2.71224110844259
p.6790.1	6790	AURKA	aurora kinase A	0.175647	2.25384072965557e-05	0.00230335568790281	2.44737189873041
p.6780.2	6780	STAU1	staufen, RNA binding protein, homolog 1 (Drosophila)	0.132253	2.26245741917163e-05	0.00230335568790281	3.20663876661963
p.950.3	950	SCARB2	scavenger receptor class B, member 2	0.219813	2.35036621651935e-05	0.00230422939819508	4.32744973626144
p.6566.3	6566	SLC16A1	solute carrier family 16, member 1 (monocarboxylic acid transporter 1)	0.148195	2.60424529186449e-05	0.00240421715473465	2.51453561381459
p.6566.2	6566	SLC16A1	solute carrier family 16, member 1 (monocarboxylic acid transporter 1)	0.296013	2.63401199423139e-05	0.00240421715473465	1.99183876286219
p.55715.1	55715	DOK4	docking protein 4	0.131485	3.12123276425156e-05	0.00275396770899129	3.10117711134601
p.8522.3	8522	GAS7	growth arrest-specific 7	0.0736115	3.58482711341218e-05	0.00295125187180260	3.3902660124329
p.400.4	400	ARL1	ADP-ribosylation factor-like 1	0.141803	3.65227535813818e-05	0.00295125187180260	3.17550899427418
p.25843.1	25843	MOBKL3	MOB1, Mps One Binder kinase activator-like 3 (yeast)	0.333945	3.76270474897012e-05	0.00295125187180260	3.19337174449451
p.412.2	412	STS	steroid sulfatase (microsomal), isozyme S	0.208021	3.7908033109667e-05	0.00295125187180260	2.46117904146113
p.5203.4	5203	PFDN4	prefoldin subunit 4	0.273685	4.06786009155979e-05	0.00307646447495965	1.85130592002767
p.6500.4	6500	SKP1	S-phase kinase-associated protein 1	0.156187	4.69789572226129e-05	0.00344850786430592	3.29425958311141
p.60559.4	60559	SPCS3	signal peptidase complex subunit 3 homolog (S. cerevisiae)	0.148798	4.82035477821379e-05	0.00344850786430592	3.69174560655606
p.1977.2	1977	EIF4E	eukaryotic translation initiation factor 4E	0.198468	5.18713069236045e-05	0.0034831820135002	3.0937943124528
p.6443.2	6443	SGCB	sarcoglycan, beta (43kDa dystrophin-associated glycoprotein)	0.312348	5.24437717320234e-05	0.0034831820135002	4.24779240883295
p.10614.1	10614	HEXIM1	hexamethylene bis-acetamide inducible 1	0.185693	5.26359201133389e-05	0.0034831820135002	3.95092267099063
p.6500.3	6500	SKP1	S-phase kinase-associated protein 1	0.193954	5.39997568008488e-05	0.00348627698175236	3.52753018491636
p.22800.2	22800	RRAS2	related RAS viral (r-ras) oncogene homolog 2	0.202867	6.02331340568543e-05	0.00379612156782127	1.99092043446563
p.22800.1	22800	RRAS2	related RAS viral (r-ras) oncogene homolog 2	0.197537	6.20070214981506e-05	0.00381703688152569	2.01430827940572
p.25820.2	25820	ARIH1	ariadne homolog, ubiquitin-conjugating enzyme E2 binding protein, 1 (Drosophila)	0.16074	6.78746106402011e-05	0.00408327487192301	2.72059963428566
p.7803.4	7803	PTP4A1	protein tyrosine phosphatase type IVA, member 1	0.168115	7.01127132474409e-05	0.00412418559924391	3.12856085715636
p.10767.4	10767	HBS1L	HBS1-like (S. cerevisiae)	0.167441	8.29802989455857e-05	0.00469521173384406	2.45666625915666
p.7109.5	7109	TRAPPC10	trafficking protein particle complex 10	0.126981	8.50778429023837e-05	0.00469521173384406	3.27990215006045
p.6500.5	6500	SKP1	S-phase kinase-associated protein 1	0.147443	8.56862825188216e-05	0.00469521173384406	3.42065144640235
p.6500.6	6500	SKP1	S-phase kinase-associated protein 1	0.138402	8.69155175513257e-05	0.00469521173384406	3.4225081306774
p.7879.3	7879	RAB7A	RAB7A, member RAS oncogene family	0.101258	9.0382390900707e-05	0.00478484377428343	2.62673086353208
p.323.2	323	APBB2	amyloid beta (A4) precursor protein-binding, family B, member 2	0.0812812	9.29853598942963e-05	0.00481794711481825	2.76242564541284
p.1809.2	1809	DPYSL3	dihydropyrimidinase-like 3	0.25344	9.46479977221568e-05	0.00481794711481825	2.80328201381484
p.7803.3	7803	PTP4A1	protein tyrosine phosphatase type IVA, member 1	0.187372	0.000100868900835858	0.00503773548136823	3.05650319971528
p.10495.2	10495	ENOX2	ecto-NOX disulfide-thiol exchanger 2	0.0999589	0.000104489733069902	0.00506165174354897	3.64281640432169
p.18.2	18	ABAT	4-aminobutyrate aminotransferase	0.268522	0.0001074743539824	0.00506165174354897	3.30646889500213
p.3843.4	3843	IPO5	importin 5	0.156401	0.000108232979966026	0.00506165174354897	2.77332587532415
p.2040.1	2040	STOM	stomatin	0.134469	0.000108996656359007	0.00506165174354897	2.62114473751433
p.830.2	830	CAPZA2	capping protein (actin filament) muscle Z-line, alpha 2	0.139012	0.000118566302212864	0.00541112072340433	2.67540356706866
p.11169.2	11169	WDHD1	WD repeat and HMG-box DNA binding protein 1	0.032645	0.000122355019209066	0.00541677504133438	4.28748297286609
p.6443.1	6443	SGCB	sarcoglycan, beta (43kDa dystrophin-associated glycoprotein)	0.273678	0.00012278296278053	0.00541677504133438	4.19907835598041
p.5861.2	5861	RAB1A	RAB1A, member RAS oncogene family	0.183227	0.000127140709652879	0.00551707308936345	2.91999586606481
p.1965.3	1965	EIF2S1	eukaryotic translation initiation factor 2, subunit 1 alpha, 35kDa	0.194788	0.000135354283738383	0.00570680362094213	2.97480113981291
p.7247.6	7247	TSN	translin	0.102226	0.000138681446218871	0.00573577793970862	2.50916315672237
p.323.4	323	APBB2	amyloid beta (A4) precursor protein-binding, family B, member 2	0.0704391	0.000147594241251162	0.00601049163987424	2.79424552748439
p.90806.4	90806	ANGEL2	angel homolog 2 (Drosophila)	0.244679	0.000153832796968401	0.00616962747841451	2.39366693420225
p.9650.1	9650	MTFR1	mitochondrial fission regulator 1	0.165955	0.00016253759089734	0.00634878074850587	2.51571730257087
p.5062.1	5062	PAK2	p21 protein (Cdc42/Rac)-activated kinase 2	0.195389	0.000175265533759129	0.00653155627641708	2.66308808186302
p.10771.2	10771	ZMYND11	zinc finger, MYND domain containing 11	0.188321	0.000177072079161719	0.00653155627641708	2.79699937237184
p.2107.4	2107	ETF1	eukaryotic translation termination factor 1	0.171806	0.000178896123908109	0.00653155627641708	2.56167853200002
p.10444.1	10444	ZER1	zer-1 homolog (C. elegans)	0.142066	0.000181975513833837	0.00653155627641708	1.27575835636620
p.8763.5	8763	CD164	CD164 molecule, sialomucin	0.179285	0.000182597342068328	0.00653155627641708	2.58776547634289
p.224.3	224	ALDH3A2	aldehyde dehydrogenase 3 family, member A2	0.165791	0.000189570588484452	0.00660254404892559	2.20992673683948
p.8669.4	8669	EIF3J	eukaryotic translation initiation factor 3, subunit J	0.136056	0.000189570588484452	0.00660254404892559	1.57965410819351
p.23369.2	23369	PUM2	pumilio homolog 2 (Drosophila)	0.105244	0.000192822306372327	0.00662857980477337	3.23325083944856
p.7803.1	7803	PTP4A1	protein tyrosine phosphatase type IVA, member 1	0.17389	0.00020496769500719	0.0069557626754363	2.88567454007835
p.2729.4	2729	GCLC	glutamate-cysteine ligase, catalytic subunit	0.298905	0.00024585686226052	0.00818925537927219	2.22414755470525
p.1965.2	1965	EIF2S1	eukaryotic translation initiation factor 2, subunit 1 alpha, 35kDa	0.187433	0.000249171816141399	0.00818925537927219	2.85674748941748
p.10396.1	10396	ATP8A1	ATPase, aminophospholipid transporter (APLT), class I, type 8A, member 1	0.379922	0.000250844970309559	0.00818925537927219	2.37224821407562
p.9261.1	9261	MAPKAPK2	mitogen-activated protein kinase-activated protein kinase 2	0.0877869	0.000255074070619871	0.00818925537927219	2.51294135663848
p.10730.4	10730	YME1L1	YME1-like 1 (S. cerevisiae)	0.134551	0.000256784358322475	0.00818925537927219	2.31770791816247
p.26092.3	26092	TOR1AIP1	torsin A interacting protein 1	0.126407	0.000263733623288366	0.00826308529147679	2.10397835404057
p.2729.3	2729	GCLC	glutamate-cysteine ligase, catalytic subunit	0.166378	0.000266384757821137	0.00826308529147679	1.86280596854557
p.25820.1	25820	ARIH1	ariadne homolog, ubiquitin-conjugating enzyme E2 binding protein, 1 (Drosophila)	0.14761	0.000269958479027275	0.00826308529147679	2.53993376905547
p.1362.4	1362	CPD	carboxypeptidase D	0.17648	0.000275403414317628	0.00826308529147679	3.67990858359520
p.7109.4	7109	TRAPPC10	trafficking protein particle complex 10	0.119528	0.000278164318293083	0.00826308529147679	2.98189931293882
p.7803.2	7803	PTP4A1	protein tyrosine phosphatase type IVA, member 1	0.212411	0.00028095114326895	0.00826308529147679	2.79968141577085
p.4686.1	4686	NCBP1	nuclear cap binding protein subunit 1, 80kDa	0.198947	0.00029043066622292	0.00838393866461237	3.57257861821726
p.8763.1	8763	CD164	CD164 molecule, sialomucin	0.166449	0.000298229145187685	0.00848830696034196	1.76394966767941
p.5048.3	5048	PAFAH1B1	platelet-activating factor acetylhydrolase 1b, regulatory subunit 1 (45kDa)	0.160161	0.000331426721201288	0.00932608324100692	2.39211628383816
p.51170.2	51170	HSD17B11	hydroxysteroid (17-beta) dehydrogenase 11	0.160164	0.000334710203209542	0.00932608324100692	3.34188175011041
p.23368.2	23368	PPP1R13B	protein phosphatase 1, regulatory (inhibitor) subunit 13B	0.260984	0.000342490404081934	0.0094385005195873	3.03530513383693
p.11163.2	11163	NUDT4	nudix (nucleoside diphosphate linked moiety X)-type motif 4	0.144001	0.000345876294068745	0.0094385005195873	3.43106893278350
p.9140.4	9140	ATG12	ATG12 autophagy related 12 homolog (S. cerevisiae)	0.142844	0.000362095188456048	0.00977684033148746	1.15041808326874
p.7879.2	7879	RAB7A	RAB7A, member RAS oncogene family	0.122075	0.000365661954218836	0.00977684033148746	2.15082721145681
p.3281.4	3281	HSBP1	heat shock factor binding protein 1	0.220503	0.000415120706188341	0.0108794505869360	2.86305158978662
p.10966.2	10966	RAB40B	RAB40B, member RAS oncogene family	0.198161	0.000426009471630337	0.0110553634451520	3.97882742395684
p.7247.5	7247	TSN	translin	0.0998906	0.000478390785377701	0.0121759654701421	2.33777014881414
p.9391.1	9391	CIAO1	cytosolic iron-sulfur protein assembly 1	0.211911	0.000478390785377701	0.0121759654701421	1.77674176025998
p.65220.1	65220	NADK	NAD kinase	0.159	0.000493973328705537	0.0124528323912720	2.52585135752924
p.4205.4	4205	MEF2A	myocyte enhancer factor 2A	0.158827	0.000500337851642395	0.0124942857858247	2.08755353124277
p.23369.3	23369	PUM2	pumilio homolog 2 (Drosophila)	0.119566	0.000519893127577729	0.0126656395956133	1.99687210728645
p.4660.2	4660	PPP1R12B	protein phosphatase 1, regulatory (inhibitor) subunit 12B	0.194569	0.000521554482781207	0.0126656395956133	1.94371926222608
p.5888.2	5888	RAD51	RAD51 homolog (RecA homolog, E. coli) (S. cerevisiae)	0.117728	0.000521554482781207	0.0126656395956133	1.47596183463429
p.59348.2	59348	ZNF350	zinc finger protein 350	0.0928547	0.00053332324036361	0.0127180776328151	2.55385074938039
p.8767.1	8767	RIPK2	receptor-interacting serine-threonine kinase 2	0.156773	0.000555838588859917	0.0131366495063589	2.23356576878209
p.4128.1	4128	MAOA	monoamine oxidase A	0.155015	0.000562942548094269	0.0131868046442967	3.3970033981517
p.10197.1	10197	PSME3	proteasome (prosome, macropain) activator subunit 3 (PA28 gamma; Ki)	0.144746	0.000586618654171134	0.0136208734876403	1.15301167483753
p.113791.2	113791	PIK3IP1	phosphoinositide-3-kinase interacting protein 1	0.127408	0.00062683147393172	0.0142843061634383	2.05411677687172
p.6678.3	6678	SPARC	secreted protein, acidic, cysteine-rich (osteonectin)	0.137324	0.000636776776458526	0.0142843061634383	2.80407198898285
p.117178.5	117178	SSX2IP	synovial sarcoma, X breakpoint 2 interacting protein	0.063607	0.000703983804901392	0.0153119719326334	2.00685818786242
p.117178.6	117178	SSX2IP	synovial sarcoma, X breakpoint 2 interacting protein	0.056664	0.000710611313984884	0.0153119719326334	2.10034594528328
p.23600.2	23600	AMACR	alpha-methylacyl-CoA racemase	0.0894201	0.000715061811259102	0.0153119719326334	2.54952611656585
p.54520.1	54520	CCDC93	coiled-coil domain containing 93	0.113914	0.000717296758461102	0.0153119719326334	3.28314288792141
p.9868.1	9868	TOMM70A	translocase of outer mitochondrial membrane 70 homolog A (S. cerevisiae)	0.107004	0.000724040600207354	0.0153278260179244	1.57315528949176
p.5873.2	5873	RAB27A	RAB27A, member RAS oncogene family	0.150212	0.000733124033811591	0.0153278260179244	2.49517898233560
p.10730.2	10730	YME1L1	YME1-like 1 (S. cerevisiae)	0.132659	0.000744627176842105	0.0153986573211020	2.28811215519506
p.10190.3	10190	TXNDC9	thioredoxin domain containing 9	0.180156	0.000765756271564834	0.0156404714286349	2.75790189836263
p.6745.2	6745	SSR1	signal sequence receptor, alpha	0.159827	0.00076813799989518	0.0156404714286349	2.10499888575243
p.5000.3	5000	ORC4	origin recognition complex, subunit 4	0.129619	0.000794794835673875	0.0159380449244602	3.19014899993461
p.6632.1	6632	SNRPD1	small nuclear ribonucleoprotein D1 polypeptide 16kDa	0.214332	0.000802212477241762	0.0159658377989394	2.2121605878059
p.10440.1	10440	TIMM17A	translocase of inner mitochondrial membrane 17 homolog A (yeast)	0.134109	0.000812202619296362	0.0160440323378916	2.16499104976052
p.3964.1	3964	LGALS8	lectin, galactoside-binding, soluble, 8	0.1841	0.0008197708471924	0.0160543007405972	1.10329220693498
p.4801.2	4801	NFYB	nuclear transcription factor Y, beta	0.091171	0.000840273846659396	0.0162350720591783	1.62541623606758
p.113791.1	113791	PIK3IP1	phosphoinositide-3-kinase interacting protein 1	0.112849	0.000882714163307828	0.0167925061762976	1.92766060313132
p.10914.5	10914	PAPOLA	poly(A) polymerase alpha	0.142519	0.000915839201385412	0.0170720166624450	2.32052271389268
p.9474.5	9474	ATG5	ATG5 autophagy related 5 homolog (S. cerevisiae)	0.204864	0.000953022127987697	0.0173975832605754	1.83696282722349
p.2729.2	2729	GCLC	glutamate-cysteine ligase, catalytic subunit	0.111525	0.00097361818053311	0.0176518309854188	1.35695896201670
p.5167.1	5167	ENPP1	ectonucleotide pyrophosphatase/phosphodiesterase 1	0.0971933	0.000991599205299838	0.0178555312682223	1.01145711716780
p.27101.2	27101	CACYBP	calcyclin binding protein	0.15821	0.0010098872662799	0.0180619702286682	1.42334730285352
p.26099.1	26099	C1orf144	chromosome 1 open reading frame 144	0.0883791	0.00101914791755182	0.0181052653540917	3.37844456821499
p.5728.3	5728	PTEN	phosphatase and tensin homolog	0.106602	0.00107964783091735	0.0188490392205686	2.58945263703617
p.116496.2	116496	FAM129A	family with sequence similarity 129, member A	0.155798	0.0010894986780306	0.0188490392205686	2.37884141250705
p.205.1	205	AK4	adenylate kinase 4	0.288164	0.0010894986780306	0.0188490392205686	2.21904389833931
p.55658.1	55658	RNF126	ring finger protein 126	0.110116	0.00111617544860939	0.0191851715095393	3.28768940648888
p.1808.1	1808	DPYSL2	dihydropyrimidinase-like 2	0.108192	0.00114001171396086	0.0193367227387597	2.11566479311165
p.26355.1	26355	FAM162A	family with sequence similarity 162, member A	0.21208	0.00114345505018459	0.0193367227387597	2.70016005592557
p.22839.2	22839	DLGAP4	discs, large (Drosophila) homolog-associated protein 4	0.103371	0.00114690799772772	0.0193367227387597	1.53643664273115
p.57446.2	57446	NDRG3	NDRG family member 3	0.107146	0.00117488051104947	0.0196131409177638	2.41087921927848
p.90861.4	90861	HN1L	hematological and neurological expressed 1-like	0.136315	0.00117842105974351	0.0196131409177638	2.64161130797029
p.9474.4	9474	ATG5	ATG5 autophagy related 5 homolog (S. cerevisiae)	0.165172	0.00118553175173487	0.0196131409177638	1.81290301316725
p.27101.1	27101	CACYBP	calcyclin binding protein	0.100206	0.001218023119139	0.0199617066820288	1.26126533354702
p.10730.3	10730	YME1L1	YME1-like 1 (S. cerevisiae)	0.127571	0.00122168359746455	0.0199617066820288	2.23276753627581
p.9474.2	9474	ATG5	ATG5 autophagy related 5 homolog (S. cerevisiae)	0.156985	0.00124013887143167	0.0201389422863781	1.76243437740965
p.26123.2	26123	TCTN3	tectonic family member 3	0.138105	0.00125885130092114	0.0203162704373916	1.63982370356956
p.6926.1	6926	TBX3	T-box 3	0.153276	0.00126640899968629	0.0203162704373916	2.15124142516462
p.2119.2	2119	ETV5	ets variant 5	0.162573	0.0012816502187693	0.0204369164402550	2.99862205913529
p.2181.2	2181	ACSL3	acyl-CoA synthetase long-chain family member 3	0.245369	0.00130093982696282	0.0204371856147355	2.02301648303681
p.5167.3	5167	ENPP1	ectonucleotide pyrophosphatase/phosphodiesterase 1	0.0920955	0.00130093982696282	0.0204371856147355	1.05638535020543
p.5519.5	5519	PPP2R1B	protein phosphatase 2, regulatory subunit A, beta	0.158201	0.00130482975779762	0.0204371856147355	1.73492660883857
p.10602.2	10602	CDC42EP3	CDC42 effector protein (Rho GTPase binding) 3	0.0950535	0.0013165640483714	0.0204996766825829	3.0967907384756
p.10658.1	10658	CELF1	CUGBP, Elav-like family member 1	0.152473	0.00136448161935327	0.0208192102700777	2.99440642428541
p.3281.1	3281	HSBP1	heat shock factor binding protein 1	0.181163	0.00136448161935327	0.0208192102700777	2.54240252487489
p.5094.2	5094	PCBP2	poly(rC) binding protein 2	0.183942	0.00136854650056423	0.0208192102700777	3.00106620039163
p.8490.4	8490	RGS5	regulator of G-protein signaling 5	0.18326	0.00136854650056423	0.0208192102700777	1.39939066755022
p.55327.1	55327	LIN7C	lin-7 homolog C (C. elegans)	0.0701508	0.00138903896024557	0.0210102064444001	3.7293145090836
p.90806.2	90806	ANGEL2	angel homolog 2 (Drosophila)	0.21494	0.00145222627928865	0.0217308059313939	1.8856861857864
p.9987.2	9987	HNRPDL	heterogeneous nuclear ribonucleoprotein D-like	0.192439	0.00146951804371723	0.0217308059313939	2.68904636890044
p.858.2	858	CAV2	caveolin 2	0.144777	0.00150023588529661	0.0219399137479565	2.47281985830082
p.51495.1	51495	PTPLAD1	protein tyrosine phosphatase-like A domain containing 1	0.1808	0.00152703514221415	0.0222091319859388	1.65177449450216
p.7247.7	7247	TSN	translin	0.129522	0.00153606575801127	0.0222183937784472	1.57642252892584
p.55832.4	55832	CAND1	cullin-associated and neddylation-dissociated 1	0.114941	0.00154970393931362	0.0222938387356693	2.01725664267838
p.1728.1	1728	NQO1	NAD(P)H dehydrogenase, quinone 1	0.195054	0.00156345355340365	0.0223153721514532	1.54020659156765
p.79098.1	79098	C1orf116	chromosome 1 open reading frame 116	0.358258	0.0015680616623235	0.0223153721514532	1.65657727104491
p.5888.1	5888	RAD51	RAD51 homolog (RecA homolog, E. coli) (S. cerevisiae)	0.125727	0.0015773154191386	0.0223270262805341	0.801259616839235
p.117178.7	117178	SSX2IP	synovial sarcoma, X breakpoint 2 interacting protein	0.047645	0.00164351269599912	0.0231403090761153	1.74789411264215
p.1119.1	1119	CHKA	choline kinase alpha	0.0998932	0.00169730798134673	0.0236059731944806	3.67526079596583
p.858.3	858	CAV2	caveolin 2	0.109486	0.00170726123850749	0.0236059731944806	2.92391917848483
p.4288.2	4288	MKI67	antigen identified by monoclonal antibody Ki-67	0.123928	0.00171225797255016	0.0236059731944806	2.97839174466184
p.5566.1	5566	PRKACA	protein kinase, cAMP-dependent, catalytic, alpha	0.122077	0.00172732898589491	0.0236903617910043	2.67604298146374
p.55839.2	55839	CENPN	centromere protein N	0.131245	0.0017732769789896	0.0241951760999251	1.04744082102272
p.9097.3	9097	USP14	ubiquitin specific peptidase 14 (tRNA-guanine transglycosylase)	0.160407	0.00180978819955132	0.0245667146882684	1.99415966870256
p.10767.2	10767	HBS1L	HBS1-like (S. cerevisiae)	0.167847	0.0018203461562231	0.0245839605894007	1.50316025377462
p.7323.3	7323	UBE2D3	ubiquitin-conjugating enzyme E2D 3 (UBC4/5 homolog, yeast)	0.113988	0.00184698915713913	0.0246788635070653	2.28285402074923
p.3052.1	3052	HCCS	holocytochrome c synthase	0.108258	0.00185236056284196	0.0246788635070653	1.64141526536369
p.3337.1	3337	DNAJB1	DnaJ (Hsp40) homolog, subfamily B, member 1	0.0988285	0.00185774631690119	0.0246788635070653	1.85964297985215
p.8573.2	8573	CASK	calcium/calmodulin-dependent serine protein kinase (MAGUK family)	0.0919148	0.00186856100760822	0.0246788635070653	2.62517051230698
p.9958.6	9958	USP15	ubiquitin specific peptidase 15	0.15121	0.00187399001319234	0.0246788635070653	1.11557704418468
p.55256.3	55256	ADI1	acireductone dioxygenase 1	0.110703	0.00189585124463004	0.0247925195394341	2.4165896228316
p.400.1	400	ARL1	ADP-ribosylation factor-like 1	0.114909	0.00192350711615515	0.0249086903128956	2.15363822182535
p.5519.3	5519	PPP2R1B	protein phosphatase 2, regulatory subunit A, beta	0.0957946	0.00195718297566651	0.0250082344910079	2.13834209002915
p.2744.4	2744	GLS	glutaminase	0.112508	0.00197422310696829	0.0250082344910079	2.46716639525110
p.2491.2	2491	CENPI	centromere protein I	0.0698927	0.00199139932599599	0.0250082344910079	1.9858525694119
p.9324.3	9324	HMGN3	high mobility group nucleosomal binding domain 3	0.0724359	0.0019971551419546	0.0250082344910079	2.91774179216161
p.10920.1	10920	COPS8	COP9 constitutive photomorphogenic homolog subunit 8 (Arabidopsis)	0.0861117	0.00200292622292923	0.0250082344910079	2.23441378394884
p.10277.3	10277	UBE4B	ubiquitination factor E4B (UFD2 homolog, yeast)	0.123424	0.00212770996943464	0.0261955734376441	1.97092617140928
p.10197.2	10197	PSME3	proteasome (prosome, macropain) activator subunit 3 (PA28 gamma; Ki)	0.163168	0.00221481747144533	0.0268456089060122	1.28865642574981
p.9517.3	9517	SPTLC2	serine palmitoyltransferase, long chain base subunit 2	0.198631	0.00221481747144533	0.0268456089060122	3.69409467903095
p.56681.1	56681	SAR1A	SAR1 homolog A (S. cerevisiae)	0.166426	0.00222116280469523	0.0268456089060122	2.57589092589217
p.57720.3	57720	GPR107	G protein-coupled receptor 107	0.149322	0.0022467110844507	0.0268456089060122	1.74338189350629
p.5000.2	5000	ORC4	origin recognition complex, subunit 4	0.0965472	0.00225958594077006	0.0268456089060122	2.72782433345990
p.10276.2	10276	NET1	neuroepithelial cell transforming 1	0.0818638	0.00227252836107917	0.0268456089060122	2.05983745444559
p.11334.1	11334	TUSC2	tumor suppressor candidate 2	0.14019	0.00228553866171796	0.0268456089060122	0.866237884503925
p.4841.2	4841	NONO	non-POU domain containing, octamer-binding	0.0985525	0.00228553866171796	0.0268456089060122	1.68298552019763
p.5048.4	5048	PAFAH1B1	platelet-activating factor acetylhydrolase 1b, regulatory subunit 1 (45kDa)	0.183428	0.00229206936636145	0.0268456089060122	1.9674221774154
p.2355.1	2355	FOSL2	FOS-like antigen 2	0.149352	0.00235161953011749	0.0272597414945647	3.4227844762664
p.8303.1	8303	SNN	stannin	0.172142	0.00235832293247273	0.0272597414945647	2.56629404922168
p.1495.2	1495	CTNNA1	catenin (cadherin-associated protein), alpha 1, 102kDa	0.0647058	0.00240573880474919	0.0276454889924867	2.35643579427446
p.5481.1	5481	PPID	peptidylprolyl isomerase D	0.121534	0.00241258328570624	0.0276454889924867	3.46450219190193
p.51100.1	51100	SH3GLB1	SH3-domain GRB2-like endophilin B1	0.120258	0.00243322381188434	0.0277618251295597	2.05803572406587
p.2782.2	2782	GNB1	guanine nucleotide binding protein (G protein), beta polypeptide 1	0.117465	0.00250319825543035	0.0282755468949102	1.56125980185633
p.64785.1	64785	GINS3	GINS complex subunit 3 (Psf3 homolog)	0.0589349	0.0025102960031371	0.0282755468949102	2.09555409033494
p.34.1	34	ACADM	acyl-CoA dehydrogenase, C-4 to C-12 straight chain	0.15926	0.00266366650436187	0.0298759543942622	2.03743854393524
p.953.1	953	ENTPD1	ectonucleoside triphosphate diphosphohydrolase 1	0.0755373	0.00271666296432579	0.0303418011247695	1.17336823728605
p.23600.1	23600	AMACR	alpha-methylacyl-CoA racemase	0.0729623	0.00273966925099345	0.0304607323563725	2.77465705788541
p.8522.2	8522	GAS7	growth arrest-specific 7	0.0641008	0.00275510551160455	0.0304607323563725	2.18281587861651
p.79959.3	79959	CEP76	centrosomal protein 76kDa	0.0953215	0.00277062118247925	0.0304607323563725	3.33973411091487
p.2181.1	2181	ACSL3	acyl-CoA synthetase long-chain family member 3	0.167107	0.00280976016325534	0.0304607323563725	1.49402053013991
p.1362.3	1362	CPD	carboxypeptidase D	0.169887	0.00282555663551943	0.0304607323563725	2.66180951259565
p.8573.3	8573	CASK	calcium/calmodulin-dependent serine protein kinase (MAGUK family)	0.0872006	0.00282555663551943	0.0304607323563725	1.978046158264
p.6447.2	6447	SCG5	secretogranin V (7B2 protein)	0.133793	0.0028334852436641	0.0304607323563725	2.17506310255802
p.5306.2	5306	PITPNA	phosphatidylinositol transfer protein, alpha	0.139181	0.00284143416123127	0.0304607323563725	1.66920726822310
p.6745.1	6745	SSR1	signal sequence receptor, alpha	0.127695	0.00284143416123127	0.0304607323563725	1.68418688974414
p.6745.4	6745	SSR1	signal sequence receptor, alpha	0.137637	0.00286540323261683	0.0304607323563725	2.16397062647732
p.6827.2	6827	SUPT4H1	suppressor of Ty 4 homolog 1 (S. cerevisiae)	0.16195	0.00286540323261683	0.0304607323563725	2.68384968121820
p.3021.2	3021	H3F3B	H3 histone, family 3B (H3.3B)	0.109699	0.0028895567562563	0.0305946269352417	1.31168672364738
p.11163.1	11163	NUDT4	nudix (nucleoside diphosphate linked moiety X)-type motif 4	0.10624	0.00295487751339592	0.0310016709309847	2.81646980830292
p.9522.5	9522	SCAMP1	secretory carrier membrane protein 1	0.128258	0.00295487751339592	0.0310016709309847	1.59759886862725
p.9315.4	9315	C5orf13	chromosome 5 open reading frame 13	0.102142	0.00296313666246284	0.0310016709309847	0.965948123640892
p.171546.1	171546	C14orf147	chromosome 14 open reading frame 147	0.197639	0.00302997198216847	0.0312601904553597	1.93205674707458
p.960.5	960	CD44	CD44 molecule (Indian blood group)	0.195032	0.00302997198216847	0.0312601904553597	1.42732536828627
p.4288.3	4288	MKI67	antigen identified by monoclonal antibody Ki-67	0.107304	0.00303842238175632	0.0312601904553597	1.47723699436981
p.6741.1	6741	SSB	Sjogren syndrome antigen B (autoantigen La)	0.16936	0.00304689427181065	0.0312601904553597	-0.357789804624481
p.6138.1	6138	RPL15	ribosomal protein L15	0.119101	0.00307243936938493	0.0313669266491351	0.993773551930221
p.27101.3	27101	CACYBP	calcyclin binding protein	0.124844	0.00308099770637519	0.0313669266491351	1.40293262310541
p.9923.1	9923	ZBTB40	zinc finger and BTB domain containing 40	0.104127	0.00309817962960812	0.0314210018374433	3.24774960083771
p.8453.2	8453	CUL2	cullin 2	0.149409	0.0031415173455595	0.031706137625284	2.23765318338331
p.8604.1	8604	SLC25A12	solute carrier family 25 (mitochondrial carrier, Aralar), member 12	0.0715105	0.00315025092385708	0.031706137625284	3.01874978333839
p.10920.5	10920	COPS8	COP9 constitutive photomorphogenic homolog subunit 8 (Arabidopsis)	0.0891302	0.00320311880110869	0.0321161191914193	2.80916806985764
p.10857.1	10857	PGRMC1	progesterone receptor membrane component 1	0.107062	0.00336661020869825	0.0335941324423332	1.63237870016672
p.64795.2	64795	RMND5A	required for meiotic nuclear division 5 homolog A (S. cerevisiae)	0.109306	0.0033759120625843	0.0335941324423332	1.0790031886648
p.8767.3	8767	RIPK2	receptor-interacting serine-threonine kinase 2	0.142768	0.00340395820574489	0.0337463571932836	1.55204222633955
p.7163.3	7163	TPD52	tumor protein D52	0.176477	0.00348937409926462	0.0343359600028009	1.54896572545166
p.7534.2	7534	YWHAZ	tyrosine 3-monooxygenase/tryptophan 5-monooxygenase activation protein, zeta polypeptide	0.0957472	0.00359641811360074	0.0352582175803747	1.64574528150793
p.1353.3	1353	COX11	COX11 cytochrome c oxidase assembly homolog (yeast)	0.203153	0.00375745533588328	0.036432176828143	1.95278966801566
p.1477.2	1477	CSTF1	cleavage stimulation factor, 3' pre-RNA, subunit 1, 50kDa	0.068849	0.00386140368408015	0.0371341578822868	1.21531052621202
p.10625.4	10625	IVNS1ABP	influenza virus NS1A binding protein	0.0848294	0.00387194090499099	0.0371341578822868	1.67740341537202
p.6772.3	6772	STAT1	signal transducer and activator of transcription 1, 91kDa	0.0968629	0.00394643586267716	0.0377119701390124	2.43761362522709
p.9517.2	9517	SPTLC2	serine palmitoyltransferase, long chain base subunit 2	0.181026	0.00398958649244997	0.0379213195897787	3.64937338469177
p.3597.4	3597	IL13RA1	interleukin 13 receptor, alpha 1	0.177531	0.00400044087229184	0.0379213195897787	2.06577813610937
p.6678.4	6678	SPARC	secreted protein, acidic, cysteine-rich (osteonectin)	0.178369	0.00401132205709786	0.0379213195897787	2.28088723583011
p.5306.1	5306	PITPNA	phosphatidylinositol transfer protein, alpha	0.122457	0.00406613209568599	0.0381352760206707	1.65399541500046
p.2263.3	2263	FGFR2	fibroblast growth factor receptor 2	0.194046	0.00407717533579517	0.0381352760206707	2.3178095927127
p.9097.2	9097	USP14	ubiquitin specific peptidase 14 (tRNA-guanine transglycosylase)	0.145389	0.00416650593888165	0.0388335958458441	1.65336936383650
p.6921.1	6921	TCEB1	transcription elongation factor B (SIII), polypeptide 1 (15kDa, elongin C)	0.164905	0.00421183386904431	0.0391183307065273	0.912204711407853
p.3021.4	3021	H3F3B	H3 histone, family 3B (H3.3B)	0.180494	0.00425760865568429	0.0394052101804067	2.06360299492484
p.9341.1	9341	VAMP3	vesicle-associated membrane protein 3 (cellubrevin)	0.110866	0.00429223531748179	0.0395260428068944	1.33678826573361
p.6867.1	6867	TACC1	transforming, acidic coiled-coil containing protein 1	0.0930706	0.00431546141714865	0.0395260428068944	1.17609557137867
p.23062.4	23062	GGA2	golgi-associated, gamma adaptin ear containing, ARF binding protein 2	0.128882	0.00439765291231871	0.0401399560651987	1.75475355164147
p.2060.2	2060	EPS15	epidermal growth factor receptor pathway substrate 15	0.0768428	0.00452968074040989	0.0411722680181074	0.274800960176888
p.7341.2	7341	SUMO1	SMT3 suppressor of mif two 3 homolog 1 (S. cerevisiae)	0.0876588	0.00465281101080525	0.0420340981078549	2.08005664544886
p.10213.2	10213	PSMD14	proteasome (prosome, macropain) 26S subunit, non-ATPase, 14	0.0788055	0.00467779774764191	0.0421160906054698	2.98649348956020
p.51134.3	51134	CCDC41	coiled-coil domain containing 41	0.118204	0.00475348856254408	0.0423652667510242	2.15068337342086
p.57403.1	57403	RAB22A	RAB22A, member RAS oncogene family	0.181596	0.00475348856254408	0.0423652667510242	1.64554904323247
p.6515.1	6515	SLC2A3	solute carrier family 2 (facilitated glucose transporter), member 3	0.138316	0.0048951398417522	0.0433359035488899	2.48824220559265
p.4799.1	4799	NFX1	nuclear transcription factor, X-box binding 1	0.0783774	0.00494758877667761	0.0436542249728855	2.5024535992741
p.23065.2	23065	KIAA0090	KIAA0090	0.0762665	0.00506746177510175	0.0442131812355235	1.49008927111029
p.55327.2	55327	LIN7C	lin-7 homolog C (C. elegans)	0.17016	0.00508094178645107	0.0442131812355235	2.62164736122367
p.10972.2	10972	TMED10	transmembrane emp24-like trafficking protein 10 (yeast)	0.170189	0.00509445420356429	0.0442131812355235	1.29900797102598
p.23387.3	23387	SIK3	SIK family kinase 3	0.0701272	0.00509445420356429	0.0442131812355235	1.70105524351207
p.8896.1	8896	BUD31	BUD31 homolog (S. cerevisiae)	0.153962	0.00513518656962264	0.0444210419927815	3.04563406738151
p.113251.5	113251	LARP4	La ribonucleoprotein domain family, member 4	0.135613	0.00530107563764712	0.0457066684457717	2.10117713262163
p.6427.2	6427	SRSF2	serine/arginine-rich splicing factor 2	0.057073	0.00550071992587743	0.0470116880083157	0.724672294391643
p.9282.1	9282	MED14	mediator complex subunit 14	0.0888985	0.00550071992587743	0.0470116880083157	2.81622483540999
p.10137.1	10137	RBM12	RNA binding motif protein 12	0.119329	0.00552978791836115	0.0470116880083157	2.4219323738016
p.60559.3	60559	SPCS3	signal peptidase complex subunit 3 homolog (S. cerevisiae)	0.0633269	0.00555899446414915	0.0470116880083157	1.06183905499246
p.9341.2	9341	VAMP3	vesicle-associated membrane protein 3 (cellubrevin)	0.134248	0.00555899446414915	0.0470116880083157	1.37861933493275
p.4999.2	4999	ORC2	origin recognition complex, subunit 2	0.0934115	0.0058129258454517	0.0488202599128528	2.34698235996541
p.7529.1	7529	YWHAB	tyrosine 3-monooxygenase/tryptophan 5-monooxygenase activation protein, beta polypeptide	0.0679135	0.00582818365412221	0.0488202599128528	2.50914696877845
p.54955.1	54955	C1orf109	chromosome 1 open reading frame 109	0.104223	0.0058588076321029	0.0489219678302094	1.16295417649848
p.5359.5	5359	PLSCR1	phospholipid scramblase 1	0.0940196	0.00598275926576461	0.0496437735939778	1.65559888191447
p.6256.2	6256	RXRA	retinoid X receptor, alpha	0.162723	0.00598275926576461	0.0496437735939778	2.1675730024335
p.1058.1	1058	CENPA	centromere protein A	-0.429465	7.50135008592174e-06	0.00146900910077083	-2.97865984701844
p.6781.3	6781	STC1	stanniocalcin 1	-0.249986	1.22731038651427e-05	0.00201095755935427	-3.11099844807
p.80258.1	80258	EFHC2	EF-hand domain (C-terminal) containing 2	-0.120108	1.67649494288595e-05	0.00211318195896148	-2.20850815685928
p.79071.1	79071	ELOVL6	ELOVL family member 6, elongation of long chain fatty acids (FEN1/Elo2, SUR4/Elo3-like, yeast)	-0.310899	0.000135824944510523	0.00570680362094213	-2.84411649910795
p.7113.1	7113	TMPRSS2	transmembrane protease, serine 2	-0.195696	0.000163096747600453	0.00634878074850587	-2.39340602442569
p.5318.2	5318	PKP2	plakophilin 2	-0.172149	0.00016763560368322	0.00643089047752874	-2.62625309277144
p.2237.1	2237	FEN1	flap structure-specific endonuclease 1	-0.122727	0.00027909036877695	0.00826308529147679	-2.42296822655868
p.4751.1	4751	NEK2	NIMA (never in mitosis gene a)-related kinase 2	-0.463877	0.000291394921475005	0.00838393866461237	-2.15866676489776
p.10217.2	10217	CTDSPL	CTD (carboxy-terminal domain, RNA polymerase II, polypeptide A) small phosphatase-like	-0.09226	0.000396688432500042	0.0105003428082761	-3.63805253204939
p.6541.1	6541	SLC7A1	solute carrier family 7 (cationic amino acid transporter, y+ system), member 1	-0.187863	0.000526568283729307	0.0126711477002861	-2.04638683851697
p.6738.1	6738	TROVE2	TROVE domain family, member 2	-0.197611	0.000615087899777531	0.0141577188757489	-2.95224427304539
p.9252.2	9252	RPS6KA5	ribosomal protein S6 kinase, 90kDa, polypeptide 5	-0.121673	0.000634776049418429	0.0142843061634383	-2.28619832597845
p.10484.1	10484	SEC23A	Sec23 homolog A (S. cerevisiae)	-0.23939	0.000699597425221394	0.0153119719326334	-2.6588638996768
p.10123.1	10123	ARL4C	ADP-ribosylation factor-like 4C	-0.200594	0.000708395729739765	0.0153119719326334	-2.17754178930753
p.3170.1	3170	FOXA2	forkhead box A2	-0.362164	0.000735411372979371	0.0153278260179244	-3.32415360772495
p.6541.3	6541	SLC7A1	solute carrier family 7 (cationic amino acid transporter, y+ system), member 1	-0.231121	0.000792336468140728	0.0159380449244602	-1.99039865175067
p.6541.2	6541	SLC7A1	solute carrier family 7 (cationic amino acid transporter, y+ system), member 1	-0.11938	0.00082485262588637	0.0160543007405972	-2.12896097730143
p.5074.1	5074	PAWR	PRKC, apoptosis, WT1, regulator	-0.276965	0.000858603097528423	0.0164690028924474	-2.54570603178088
p.55244.1	55244	SLC47A1	solute carrier family 47, member 1	-0.153759	0.000888156730140408	0.0167925061762976	-3.49742291728746
p.3799.1	3799	KIF5B	kinesin family member 5B	-0.17142	0.00089913530461829	0.0168795117115221	-2.88259111862343
p.5432.1	5432	POLR2C	polymerase (RNA) II (DNA directed) polypeptide C, 33kDa	-0.120038	0.000929978295774283	0.0171998080663778	-2.68329740825354
p.5985.1	5985	RFC5	replication factor C (activator 1) 5, 36.5kDa	-0.0710798	0.000935690351929885	0.0171998080663778	-2.46752313884522
p.5295.2	5295	PIK3R1	phosphoinositide-3-kinase, regulatory subunit 1 (alpha)	-0.0932772	0.00107964783091735	0.0188490392205686	-3.54809693739903
p.7272.1	7272	TTK	TTK protein kinase	-0.260559	0.00145653155081501	0.0217308059313939	-2.85769212290272
p.3799.2	3799	KIF5B	kinesin family member 5B	-0.216953	0.00146951804371723	0.0217308059313939	-2.98961782209992
p.5295.4	5295	PIK3R1	phosphoinositide-3-kinase, regulatory subunit 1 (alpha)	-0.105435	0.00148261116391717	0.0218026208382708	-3.64639212792347
p.23657.1	23657	SLC7A11	solute carrier family 7, (cationic amino acid transporter, y+ system) member 11	-0.429581	0.00169730798134673	0.0236059731944806	-2.50865651864368
p.7337.2	7337	UBE3A	ubiquitin protein ligase E3A	-0.0883178	0.00190135302852479	0.0247925195394341	-2.83431109602248
p.8743.2	8743	TNFSF10	tumor necrosis factor (ligand) superfamily, member 10	-0.137692	0.00192908255162206	0.0249086903128956	-2.81872502159362
p.5983.1	5983	RFC3	replication factor C (activator 1) 3, 38kDa	-0.127843	0.00196284795835672	0.0250082344910079	-2.42817352065974
p.203.1	203	AK1	adenylate kinase 1	-0.207259	0.00200292622292923	0.0250082344910079	-1.64839868027127
p.9525.2	9525	VPS4B	vacuolar protein sorting 4 homolog B (S. cerevisiae)	-0.320318	0.00202033141866619	0.0251071233108423	-3.08843884359678
p.9414.2	9414	TJP2	tight junction protein 2 (zona occludens 2)	-0.0943389	0.00211552574956255	0.0261672741079069	-2.44819912587383
p.3920.4	3920	LAMP2	lysosomal-associated membrane protein 2	-0.0987829	0.0022467110844507	0.0268456089060122	-2.53830416515945
p.10123.3	10123	ARL4C	ADP-ribosylation factor-like 4C	-0.137981	0.00227902500653696	0.0268456089060122	-2.93220472805556
p.9039.2	9039	UBA3	ubiquitin-like modifier activating enzyme 3	-0.218332	0.00235161953011749	0.0272597414945647	-2.11492862763479
p.9414.1	9414	TJP2	tight junction protein 2 (zona occludens 2)	-0.118663	0.00247499047629292	0.0281171664838942	-1.91886984517088
p.3131.1	3131	HLF	hepatic leukemia factor	-0.0883214	0.00284940343439168	0.0304607323563725	-1.14503126794008
p.114876.2	114876	OSBPL1A	oxysterol binding protein-like 1A	-0.129137	0.00299638432336366	0.0312260996218252	-3.33079369582328
p.8412.2	8412	BCAR3	breast cancer anti-estrogen resistance 3	-0.0770996	0.00346068780634652	0.0341807485947733	-3.25245116205803
p.23038.1	23038	WDTC1	WD and tetratricopeptide repeats 1	-0.0563028	0.00368621181267485	0.0359711115853776	-0.947184972169059
p.11080.1	11080	DNAJB4	DnaJ (Hsp40) homolog, subfamily B, member 4	-0.0863997	0.00369631369521069	0.0359711115853776	-3.09290034769795
p.6904.1	6904	TBCD	tubulin folding cofactor D	-0.165053	0.00382994814241475	0.0369995355217950	-1.69140725652622
p.54432.1	54432	YIPF1	Yip1 domain family, member 1	-0.0728063	0.00406613209568599	0.0381352760206707	-2.69460793173683
p.7572.2	7572	ZNF24	zinc finger protein 24	-0.080636	0.00430383416088174	0.0395260428068944	-4.73306223514983
p.2036.2	2036	EPB41L1	erythrocyte membrane protein band 4.1-like 1	-0.123378	0.00454185956225439	0.0411722680181074	-2.89366398586651
p.29937.1	29937	NENF	neuron derived neurotrophic factor	-0.101845	0.00474079694508131	0.0423652667510242	-1.58495982167229
p.10955.3	10955	SERINC3	serine incorporator 3	-0.179808	0.00485613377146668	0.0431348526613164	-3.40146690619483
p.5586.1	5586	PKN2	protein kinase N2	-0.242034	0.00497400337297397	0.043741484811502	-4.32644277971436
p.2170.2	2170	FABP3	fatty acid binding protein 3, muscle and heart (mammary-derived growth inhibitor)	-0.0717467	0.0055443738362487	0.0470116880083157	-0.52412477868544
p.361.1	361	AQP4	aquaporin 4	-0.348277	0.00582818365412221	0.0488202599128528	-1.56692996311784
