# Supplementary material for: Shortening of 3′UTRs Correlates with Poor Prognosis in Breast and Lung Cancer
Source: PLoS One. 2012 Feb 8;7(2):e31129. doi: 10.1371/journal.pone.0031129 (PMC3275581; doi:10.1371/journal.pone.0031129)
Supplement: Software S1 — An R package containing the custom CDF files and a script to compute the ERI values. (BZ2) [file pone.0031129.s005.bz2]

Archive with 8 entries (5 files):
- eri-expr/bin/expr-eri.R
- eri-expr/data/altcdf-hgu133a.Rdata
- eri-expr/data/altcdf-hgu133b.Rdata
- eri-expr/data/altcdf-hgu133plus2.Rdata
- eri-expr/readme.txt
- eri-expr/bin
- eri-expr/data
- eri-expr
