# Supplementary material for: Shortening of 3′UTRs Correlates with Poor Prognosis in Breast and Lung Cancer
Source: PLoS One. 2012 Feb 8;7(2):e31129. doi: 10.1371/journal.pone.0031129 (PMC3275581; doi:10.1371/journal.pone.0031129)
Supplement: Software S1 — An R package containing the custom CDF files and a script to compute the ERI values. (BZ2) [file pone.0031129.s005.bz2 › eri-expr/bin/expr-eri.R]

#!/usr/bin/env Rscript

suppressPackageStartupMessages( require("getopt") )

opt <- getopt(matrix(c(
                       'verbose', 'v', 1, 'logical',
                       'help'   , 'h', 0, 'logical',
                       'CDFdir' , 'c', 1, 'character',
                       'CELdir' , 'e', 1, 'character',
                       'tri' , 't', 0, 'logical',
                       'removegz' , 'r', 0, 'logical',
                       'GSMabsub' , 's', 1, 'character',
                       'mass', 'm', 0, 'logical',
                       'original', 'o', 0, 'logical',
                       'diff', 'd', 0, 'logical',
                       'exprfile', 'x', 1, 'character'
                       ),ncol=4, byrow=TRUE))

if (!is.null(opt$help)) {
  cat("	Load customCDF and run justRMA on a dataset", sep="\n")
  cat("\n")
  cat(" Usage: \"R --vanilla --slave --args < path/expr.R -c custom_cdf -e cel_file_directory -x output_file [other options]\"", sep="\n")
  cat("\n")
  cat("	-c .Rdata file containing the CDF", sep="\n")
  cat("	-e  directory with CEL files", sep="\n")
  cat("	-t: select probeset with at least 3 probes", sep="\n")
  cat("	-r: remove .CEL or .CEL.gz extension from output header", sep="\n")
  cat("	-m: use mas5 normalization [default is RMA]", sep="\n")
  cat("	-o: use the Affymetrix-provided CDF file instead of the custom one", sep="\n")
  cat("	-x: name of output file with expression data for 5' (PRE) and 3' (POST) sections of transcripts", sep="\n")
  cat("   -d: compute ERI and write it in \"expr\".eri (where \"expr\" is the output file given with option -x)", sep="\n")
  quit()
}

if(!is.null(opt$verbose)){
  require("altcdfenvs")
  library(foreach,iterators)
}else{
  suppressMessages( require("altcdfenvs") )
  suppressPackageStartupMessages( library(foreach,iterators) )
}

                                        # LOAD FILE; MV TO CEL DIR

load(opt$CDFdir)
dir <- getwd()
setwd(opt$CELdir)

                                        # OPTIONAL PROBE FILTER

if(!is.null(opt$tri)){
  qq <- foreach(i = objects(envir=alt.cdf@envir)) %do% { l=length(alt.cdf@envir[[i]])/2 ; if(l<3) {remove(list=i, envir=alt.cdf@envir)} }
  alt.cdfenv <- alt.cdf@envir
}else{
  alt.cdfenv <- alt.cdf@envir
}

                                        # MAS5 NORMALIZATION

if(!is.null(opt$mass)){
  suppressPackageStartupMessages( require("simpleaffy") )
  lista <- list.celfiles()
  if(!is.null(opt$original)){
    eset <- ReadAffy(filenames=lista, verbose=T)
  }else{
    eset <- ReadAffy(filenames=lista, verbose=T, cdfname="alt.cdfenv")
  }
  gse <- call.exprs(eset, "mas5")
                                        # P/A
  mas.call <- mas5calls(eset)
  data.mas.call <- exprs(mas.call)
  nomepresent <- paste(c(opt$exprfile,"presentabsent"), collapse="_")
  write.table(data.mas.call, file = nomepresent, sep="\t", row.names=T, col.names=NA, quote=F)
}else{

                                        # RMA NORMALIZATION

  if(!is.null(opt$original)){
    gse <- justRMA()
  }else{
    gse <- justRMA(cdfname="alt.cdfenv")
  }
}

matx <- as.table(exprs(gse))

                                        # COMA BACK TO ORIGINAL DIR

setwd(dir)

if(!is.null(opt$removegz)){
  len<-length(colnames(matx))
  for(i in 1:len){
    colnames(matx)[i] <- sub("(.+).[cC][eE][lL].*", "\\1", colnames(matx)[i]) #perl=TRUE
  }
}

if(!is.null(opt$GSMabsub)){
  gsmname <- read.table(opt$GSMabsub,row.names=1)
  len<-length(colnames(matx))
  for(i in 1:len){
    if(is.na(gsmname[colnames(matx)[i],1])){
      print (c("no ",colnames(matx)[i]))
      colnames(matx)[i] <- paste(c("old",colnames(matx)[i]),collapse="_")
    }else{
      colnames(matx)[i] <- as.character(gsmname[colnames(matx)[i],1])
    }
  }
}

write.table(matx, file = opt$exprfile, sep="\t", row.names=T, col.names=NA, quote=F)


if (is.null(opt$original)) {
  if(!is.null(opt$diff)){

    ott<- paste(c(opt$exprfile,"eri"), collapse=".")

    data <- list()

    matx <- read.table(opt$exprfile, header=T, comment.char="%")

    gene <- length(row.names(matx))

    data[["GSM"]] <- colnames(matx)

    for(i in 1:gene) {
      nomi <- as.character(unlist(strsplit(row.names(matx)[i], "_")))
      if(nomi[6]=="NA"){
        next
      }else{
        if(length(data[[nomi[6]]]) == 0) {
          data[[nomi[6]]] <- data.frame(PRE=rep(NA,length(matx)),POST=rep(NA,length(matx)))
        }
        if(nomi[5] == "PRE"){
          data[[nomi[6]]]$PRE <- as.numeric(matx[i,])
        }else if (nomi[5] == "POST"){
          data[[nomi[6]]]$POST <- as.numeric(matx[i,])
        }
      }
    }

    elements <- as.vector(unlist(attributes(data)))

    nn <- length(elements)

    cat(c("",data[["GSM"]]), file = ott, sep="\t")
    cat("\n", file = ott, append=T)

    for (i in 2:nn) {
      if( length(na.omit(unlist(data[[elements[i]]]))) < length(colnames(matx))*2 ) {
        next
      }else{
        num <- data[[elements[i]]]$PRE - data[[elements[i]]]$POST
        cat(c(elements[i], num), file = ott, sep="\t", append=T)
        cat("\n", file = ott, append=T)
      }
    }

  }
}
