# Supplementary material for: Shortening of 3′UTRs Correlates with Poor Prognosis in Breast and Lung Cancer
Source: PLoS One. 2012 Feb 8;7(2):e31129. doi: 10.1371/journal.pone.0031129 (PMC3275581; doi:10.1371/journal.pone.0031129)
Supplement: Software S1 — An R package containing the custom CDF files and a script to compute the ERI values. (BZ2) [file pone.0031129.s005.bz2 › eri-expr/readme.txt]

Using expr-eri.R
================

Prerequisites
-------------

You need R and Bioconductor installed, plus the following packages:

- "getopt", "foreach" and "iterators" from CRAN
- "altcdfenvs" from Bioconductor

The script was tested with R 2.13.1, Bioconductor 2.8 on an PC running
Ubuntu 11.10 (64 bit), but should work on any installation of R/Bioconductor.

SYNOPSIS
--------

R --vanilla --slave --args < script-path -c Rdata-file -e cel-directory  -x output-file [options]

where:

script-path is the location of expr-eri.R (by default expr-eri/bin/expr-eri.R)
Rdata-file is one of the three files provided in data (altcdf-hgu133a.Rdata, altcdf-hgu133b.Rdata  or altcdf-hgu133plus2.Rdata, which by default are located in expr-eri/data/) 
cel-directory is the directory containing the CEL files to be analyzed
output-file will contain the expression values for the transcript regions located 5' ("PRE") and 3' ("POST") with respect to the APA site

Example
-------

R --vanilla --slave --args < bin/expr-eri.R -c data/altcdf-hgu133plus2.Rdata -e . -x output

(called from the expr-eri directory which is assumed to contain the CEL files)

Options
-------

-d: compute also the ERI (difference in logarithmic expression between 5' and 3' regions of the transcript); these are written in output-file.eri
-t: use only probesets containing at least 3 probes
-r: remove .CEL or .CEL.gz file extension from output headers
-m: use MAS5 normalization (default is RMA)
-o: use original CDF provided by Affymetrix instead of custom CDF (in which case you cannot use -d)


Output files
------------

The first column of the output file contains 8 fields separated by an underscore ('_'):

1. Entrez gene ID
2. Refseq ID of the transcript, with the original underscore replaced by '#': e.g. NM#005469 means NM_005469
3. Length of the 3' UTR
4. Total length of the transcript
5. Region of the transcript ("PRE" or "POST", meaning resp. 5' or 3' of the APA site; "NA" when the transcript does not contain any APA site according to polyA_DB)
6. APA site (according to polyA_DB, as reported in the corresponding track of UCSC genome browser, human genome hg18 - "NA" when the transcript does not contain any APA site according to polyA_DB)
7. transcript strand ("+" or "-")
8. distance from the APA to the 3' end (or total length of the transcript  when the transcript does not contain any APA site according to polyA_DB)

Example: 

10005_NM#005469_116_1171_PRE_p.10005.1_-_6

The following columns contain the logarithmic expression value computed by RMA.

Association between Entrez gene IDs and transcripts
---------------------------------------------------

For each Entrez gene id we analyze only one Refseq transcript ID. If an Entrez gene id corresponds to multiple transcript IDs 
we choose the one(s) with the longest 3' UTR and, among these, the one with the greatest overall transcript length. 
